# Supplementary material for: Left ventricular functional, structural and energetic effects of normal aging: Comparison with hypertension
Source: PLoS One. 2017 May 11;12(5):e0177404. doi: 10.1371/journal.pone.0177404 (PMC5426746; doi:10.1371/journal.pone.0177404)
Supplement: S1 Dataset — (XLSX) [file pone.0177404.s002.xlsx]

## Sheet: Sheet1
ID	Gp (1: normal; 2: hypertension)	Gender (0 male, 1 female)	Age	AgeGROUP	Weight	Height	BMI	BSA	Systolic P	Diastolic P	Heart Rate	Ejection Fraction	Stroke Vol	SV Index	Cardiac Output	Cardiac index	End-Diastolic Index	End-Diastolic Vol	End Systolic Vol Index	End-Systolic Vol Index	LVMass index	e_a_ratio	Arterial Elastance	Ventricular	VA coupling	Wall Thickness Diastole	Wall thickness Systole	% Radial Thickning	Longitudinal shortening	Torsion Short Ratio	Peak Torsion	Peak Whole Circ. Strain	Peak Endo Circ. Strain	Peak Epi Circ. Strain	Peak mid Circ. Strain	Cholesterol	TG	HDL	LDL	PCr/ATP	Pulse Wave Velocity
50_59_01	1	0	53.5973	1	115	183	34.3396	2.22168	142	92	59	77.3	95.1	42.8055	5.6	2.52062	55.4086	123.1	12.6031	28	64.7258	0.925567	2.9856	11.2671	0.264984	7.80322	15.0246	92.5433	16.4412	0.481899	7.431	-20.2511	-26.9134	-13.771	-20.0928	5.5	1.5	1.1	3.7	1.64	5.66667
50_59_02	1	0	53.1534	1	91	180	28.0864	1.99317	132	63	63	66.4	56	28.096	3.5	1.756	42.2945	84.3	14.1985	28.3	77.3644	1.27833	4.22836	9.29675	0.454821	8.899	15.0584	69.2145		0.696819	9.5473	-17.4235	-23.9132	-11.8121	-17.1092	5	2.9	1	2.7	2.2002	4.58182
50_59_03	1	0	55.7671	1	66	171	22.571	1.68209	128	62	45	65	118.9	70.6857	5.3	3.15083	108.733	182.9	38.0478	64	102.61	2.04867	1.62975	3.36419	0.484441	8.37949	11.8979	41.9883	18.1532	0.392701	4.1638	-13.5108	-18.5057	-9.252	-13.0201	4.6	0.5	2	2.4	2.247	7.92308
50_59_04	1	1	50.4904	1	69	164	25.6544	1.66209	129	77	57	64.3	78.5	47.2298	4.5	2.70744	73.4619	122.1	26.2321	43.6	57.6384	1.96074	2.45819	4.91764	0.499873				20	0.308789	5.1363	-22.3738	-29.0313	-16.1451	-22.274	3.3	0.3	1.8	1.4	2.0624	5.92941
50_59_05	1	1	55.5781	1	72	175	23.5102	1.77304	121	65	61	61.7	71.2	40.157	4.3	2.42521	65.0295	115.3	24.8725	44.1	62.7171	1.47397	2.71185	4.8648	0.557444	6.96233	10.2038	46.5576	16.5198	0.405873	6.2447	-20.4534	-26.8534	-14.6192	-20.0761	5.9	0.5	2.9	2.8	1.624	8.4
50_59_06	1	1	55.9644	1	80	162	30.4832	1.75101	131	71	64	64.7	82.6	47.1727	5.3	3.02682	72.9292	127.7	25.6994	45	56.196	1.36608	2.49933	5.09739	0.490315	5.82656	9.68847	66.2813	23.388	0.235463	3.6657	-18.6511	-27.1714	-10.757	-18.1578	5.2	0.7	1.9	3	2.17	7.85385
50_59_07	1	1	60.1315	1	58	169	20.3074	1.58124	126	67	54	67.3	91.8	58.0556	5	3.16207	86.2613	136.4	28.2057	44.6	73.5498	1.74008	1.9533	4.46718	0.437255	6.48141	9.57432	47.7196	20.8889							4.2	0.3	2.9	1.2	1.58	8.66667
50_59_08	1	1	50.4274	1	81	165	29.7521	1.78358	124	72	46	72.6	103.6	58.0855	4.8	2.69122	79.9516	142.6	21.8662	39	60.7206	3.32165	1.92131	5.67087	0.338803	6.12756	11.0226	79.8864	17.5869	0.360625	5.8193	-21.1088	-28.1639	-14.6745	-20.9045	4.2	0.7	1.5	2.4	2.15	5.99412
50_59_09	1	1	56.2055	1	56	172	18.9292	1.57853	119	70	78	66.6	70.7	44.7886	5.5	3.48426	67.2779	106.2	22.4893	35.5	55.4948	1.60137	2.39123	5.2914	0.451909	6.17578	8.71873	41.1762	15.0183	0.423124	5.9062	-16.3996	-24.3623	-9.6707	-15.7619	5.4	0.6	2.5	2.6	1.74	5.61111
50_59_10	1	0	55.3918	1	78	177	24.8971	1.84772	118	72	58	60.3	67.4	36.4774	3.9	2.11071	60.5612	111.9	24.0296	44.4	66.1356	1.0145	2.91139	4.91061	0.592878	7.12444	10.4022	46.0075	22.361	0.559181	6.9063	-15.0786	-21.5561	-9.2676	-14.7384	4.8	0.9	1.3	3.1	1.76	5.57778
50_59_11	1	0	57.3342	1	95	188	26.8787	2.09383	115	68	51	63.6	104.6	49.9563	5.3	2.53124	78.5641	164.5	28.6078	59.9	69.8719	3.56612	2.07181	4.01988	0.515392	6.84333	10.4551	52.7773	20.3512	0.349184	5.0283	-18.9852	-25.133	-13.304	-18.6232	5.7	0.8	1.5	3.8	2.28	5.37692
50_59_12	1	1	55.5479	1	57	165	20.9366	1.54291	119	64	80	68.8	42.2	27.3509	3.4	2.20363	39.7301	61.3	12.3792	19.1	64.683	1.54373	3.91577	9.61289	0.407346	8.05914	12.2789	52.3599	17.7296	0.379637	5.7933	-19.8699	-26.6339	-13.7637	-19.4754	4.3	0.5	1.8	2.3	1.75	2.92941
50_59_13	1	1	50.5589	1	77	176	24.858	1.83038	117	48	65	63.4	90.5	49.4434	5.9	3.22338	77.9621	142.7	28.5187	52.2	58.294	2.24957	2.12971	4.10257	0.519116	5.54676	8.22189	48.2287	21.7659	0.410813	6.5954	-19.9934	-28.0204	-12.2513	-19.5921	3.9	0.7	1.6	2	1.45	6.25
50_59_14	1	1	59.7315	1	67	156	27.5312	1.58357	130	76	55	63.1	74.1	46.793	4.1	2.58909	74.1994	117.5	27.4064	43.4	60.9382	2.71625	2.50038	4.74342	0.527126	6.23963	9.79389	56.9627	20.1448	0.368054	5.3811	-21.1725	-25.5174	-17.1225	-20.9759	5.3	0.8	1.3	3.6		4.82381
50_59_15	1	1	52.4301	1	71	169	24.8591	1.71881	115	66	54	67.9	70.3	40.9004	3.8	2.21083	60.216	103.5	19.3157	33.2	50.2673	2.15925	2.53054	5.95371	0.425036	5.35654	9.51083	77.5554	21.8905	0.331897	5.0933	-20.1977	-26.7839	-14.0021	-19.9373	5	0.7	1.6	3.1	1.7	4.80476
50_59_17	1	0	56.7479	1	88	186	25.4365	2.01309	125	73	73	71.1	54.9	27.2716	4	1.987	38.2994	77.1	11.0775	22.3	65.3226	0.732057	4.12518	11.2841	0.365574	9.39556	15.4551	64.4941	27.9946	0.628259	6.016	-9.8537	-16.7127	-3.6629	-9.4939	5.2	1.4	1.5	3.1	1.96	7.1
60_69_01	1	1	62.2904	2	50	153	21.3593	1.38386	131	73	47	61.3	65.8	47.5481	3.1	2.24011	77.5366	107.3	29.9885	41.5	80.6439	1.21988	2.47959	4.36834	0.567629	7.10756	9.83988	38.4425	19.5122	0.667662	10.8989	-21.7408	-28.4907	-15.4122	-21.4939	4.8	0.7	1.8	2.7	1.91	11.1444
60_69_03	1	0	62.9315	2	73	172	24.6755	1.76094	104	48	45	69.9	81.5	46.282	3.7	2.10115	66.2145	116.6	19.9325	35.1	73.0859	2.60767	2.02238	5.21761	0.387607	7.62944	12.443	63.0913	18.9495	0.438908	7.7652	-23.4548	-30.8785	-16.5166	-23.1035	5.9	1.1	1.4	4	2.07	9.28182
60_69_04	1	0	61.0822	2	73	180	22.5309	1.81995	119	65	47	66.2	102.1	56.1004	4.8	2.63743	84.6726	154.1	28.6272	52.1	71.4855	2.63671	1.90908	4.15689	0.459256	6.787	11.5941	70.8277	17.7755	0.446042	7.1698	-21.9827	-28.0549	-16.3665	-21.7347	4.4	1.1	1.5	2.4	1.53	5.55556
60_69_06	1	0	60.611	2	76	177	24.2587	1.82803	136	75	47	71.7	103.5	56.6184	4.9	2.68049	78.9376	144.3	22.3739	40.9	76.5853	2.1493	2.16184	6.07852	0.355652	7.57544	11.5642	52.6533	22.5074	0.523743	6.339	-15.887	-21.1242	-11.1934	-15.5465	4.1	0.6	1.6		2.47	8.31667
60_69_07	1	0	60.3397	2	87	184	25.6971	1.98798	126	69	56	60	84.8	42.6565	4.7	2.36421	71.0773	141.3	28.4209	56.5	70.021	1.14578	2.65845	4.43336	0.599646	7.14422	11.3285	58.569	17.4455	0.531813	7.4025	-17.3633	-24.2939	-10.8678	-17.0276	4.8	1.4	1	3.2	1.68
60_69_08	1	0	60.8247	2	106.8	177	34.0898	2.10345	119	71	55	58.1	57.3	27.2409	3.2	1.52131	46.8753	98.6	19.6344	41.3	64.7507	1.08645	3.93158	6.06079	0.648691	7.306	11.8675	62.435	11.715	0.428874	6.0222	-16.6115	-24.5077	-9.0032	-16.3311	4.3	1.7	0.9	2.6	2.31	10.8889
60_69_10	1	1	63.8795	2	73	171	24.9649	1.75351	145	70	62	68.5	65.5	37.3536	4.1	2.33816	54.4621	95.5	17.1085	30	82.9192	1.06017	3.49364	8.47532	0.412214	6.80407	12.136	78.3642	20.9382	0.789689	13.4258	-21.106	-29.673	-13.1928	-20.7267	4.1	0.6	1.2	2.6	2.2
60_69_11	1	0	67.674	2	81	176	26.1493	1.86902	130	72	65	69.4	63.2	33.8146	4.1	2.19367	48.6352	90.9	14.8741	27.8	59.2825	1.3562	3.46005	8.74	0.395886	7.16378	11.3742	58.7733	15.0384	0.457402	7.2437	-20.2362	-27.6401	-13.3809	-19.918	4.6	0.6	1.7	2.6		4.43478
60_69_13	1	1	61.0192	2	79	164	29.3724	1.75752	143	73	72	65.6	69.5	39.5444	5	2.84492	60.2555	105.9	20.7679	36.5	45.4619	2.71461	3.25457	6.88561	0.472662	4.75389	8.53333	79.5022	21.7598	0.562478	8.2706	-19.8212	-25.6631	-14.3647	-19.5642	5.6	1	2.5	2.6		4.37391
60_69_15	1	0	65.4301	2	74	176	23.8895	1.80062	115	68	60	62.3	64	35.5434	3.8	2.11039	57.036	102.7	21.5482	38.8	63.756	1.31901	2.91193	5.33688	0.545625	7.2442	13.4688	85.9249	26.3713	0.784968	5.4207	-9.4949	-12.0526	-7.1447	-9.2703	3.8	0.8	1.4	2	2.1	4.16667
60_69_16	1	1	61.6219	2	63	163	23.7118	1.59379	112	60	58	71.3	89.7	56.281	5.2	3.26267	78.9315	125.8	22.6505	36.1	63.5593	1.76096	1.79101	4.94471	0.362207	5.89111	10.3176	75.1391	17.1395	0.458686	7.351	-20.8394	-27.971	-14.2626	-20.5904	5.4	0.6	2.4	2.7	1.84	5.72778
60_69_17	1	1	67.3397	2	54	153	23.0681	1.4285	159	73	73	72.4	44.5	31.1516	3.2	2.24011	42.9822	61.4	11.8306	16.9	56.1428	0.826377	4.59367	13.4397	0.341798	6.74272	12.0948	79.3752	17.4541	0.548297	8.6148	-18.596	-27.4225	-10.5236	-18.2161	5.6	2.1	1.2	3.4		10
60_69_18	1	0	62.5808	2	70.8	180	21.8519	1.79712	111	62	48	56.2	79.5	44.2374	3.8	2.11449	78.737	141.5	34.4996	62	60.5412	1.60448	2.25827	3.21743	0.701887	5.87644	8.99678	53.099	23.301							5.4	1.5	1.4	3.3	1.65	8.48333
60_69_19	1	1	60.674	2	63	163	23.7118	1.59379	124	68	55	69.9	75.3	47.246	4.1	2.57249	67.6376	107.8	20.3917	32.5	52.8301	0.903483	2.36211	6.08091	0.388446	5.06667	10.5651	108.521	17.6923	0.46588	7.0774	-20.1079	-26.5141	-14.0947	-19.7817	5.1	0.9	1.5	3.2	1.35	7.20714
60_69_20	1	0	64.389	2	118.7	181.9	35.8745	2.24107	141	82	69	64.6	61.5	27.4422	4.2	1.8741	42.435	95.1	14.9928	33.6	76.392	0.727199	4.62426	9.4045	0.491707	10.6629	16.734	56.9364	12.3829							4.7	0.6	1.6	2.8		5.91765
60_69_21	1	1	67.1014	2	48	156	19.7239	1.38005	118	64	44	53.3	66.9	48.4766	2.9	2.10138	90.939	125.5	42.4623	58.6	66.7369	0.945212	2.19075	2.77893	0.788341	5.05389	7.51148	48.6278	25.6071	0.41807	6.0901	-19.6054	-25.4245	-14.5267	-19.2416	4.4	0.5	2.2	2	1.7	7.24286
70_79_01	1	1	70.2822	3	63	159	24.9199	1.56533	118	70	71	78.1	72.9	46.5715	5.2	3.32197	59.6039	93.3	13.0962	20.5	65.034	0.854319	2.28036	9.01022	0.253086	7.61478	13.1165	72.2512	24.2197	0.54206	7.4865	-17.8268	-24.1051	-12.1242	-17.51	5.1	0.6	1.7	3.1	2.73	6.75333
70_79_02	1	0	76.5014	3	110	185	32.1402	2.19857	142	80	75	57.2	48.9	22.2417	3.7	1.68291	38.8889	85.5	16.6472	36.6	56.4913	0.887566	5.74596	8.52997	0.67362	6.71478	11.2276	67.2067	9.18635	0.232466	3.34	-16.7672	-25.0764	-9.1022	-16.251	5.4	1.1	1.6	3.3	2.15	9.8
70_79_03	1	1	72.4219	3	72	161	27.7767	1.66903	136	74	71	49.9	36.7	21.9888	2.6	1.55779	44.0375	73.5	22.0487	36.8	66.8651	0.559451	5.56647	6.16816	0.902452	7.25222	12.0386	65.9994	18.5698	0.859838	8.7914	-13.1163	-17.8451	-9.283	-12.937	4.8	0.9	1.5	2.9	2.12	7.76923
70_79_04	1	0	73.4493	3	80	173	26.7299	1.83643	121	62	55	67.2	89.6	48.7903	4.9	2.66822	72.5865	133.3	23.7962	43.7	74.0567	1.00181	2.232	5.08485	0.438951	7.4725	12.2176	63.5011	20.8421	0.409276	6.5069	-21.0398	-27.7482	-14.7669	-20.7494	6	1.2	1.8	3.7	2.3487	7.10714
70_79_06	1	1	75.1644	3	57	153	24.3496	1.46072	132	72	83	66.5	43.6	29.8484	3.6	2.46454	44.841	65.5	15.0611	22	65.5842	0.931419	3.98012	8.7643	0.454128				25.6604	0.620862	9.3227	-15.1819	-26.2074	-6.3921	-14.1065	7.2	1.3	1.9	4.7	2.01	8.99091
70_79_08	1	0	77.9973	3	79	178	24.9337	1.86506	146	81	63	62.4	78.9	42.3043	5	2.68088	67.88	126.6	25.522	47.6	76.2443	1.06484	3.10606	5.72055	0.542966	7.28811	13.9053	90.7944	24.5283	0.427893	5.7431	-17.9337	-23.4255	-12.9209	-17.7847	3.4	1.6	0.9	1.8	2.27	8.80833
70_79_09	1	0	72.9808	3	73	180	22.5309	1.81995	140	74	51	73.6	75.4	41.4297	3.8	2.08797	56.2653	102.4	14.8356	27	65.3864	0.899497	3.0413	9.43678	0.322281	5.45765	8.94417	63.883	21.116	0.501675	7.5123	-18.8136	-26.1353	-12.0406	-18.3956	5	0.5	1.7	3.1	1.9	5.075
70_79_10	1	1	73.7808	3	57	153	24.3496	1.46072	144	79	66	65	53.1	36.352	3.5	2.39608	55.9999	81.8	19.6479	28.7	52.1662	1.2373	3.56514	7.32903	0.486441	5.71378	9.64651	68.8289	20.9501	0.505178	7.988	-20.3853	-27.5976	-13.7082	-19.9495	5.1	0.9	1.7	3	1.4	8.275
70_79_11	1	1	79.0932	3	63	160	24.6094	1.57247	125	58	49	76.8	66.8	42.481	3.3	2.09861	55.3271	87	12.8461	20.2	52.4654	1.12686	2.64824	9.73061	0.272156	5.29489	9.09583	71.7852	16.5249	0.809432	10.6266	-17.2917	-22.9135	-11.7494	-17.1848	6.1	1.7	1.8	3.5	1.83
70_79_12	1	1	75.1644	3	63	164	23.4236	1.60087	151	87	66	74.1	69.8	43.6013	4.6	2.87344	58.9055	94.3	15.3042	24.5	52.9087	1.28989	3.11688	9.86659	0.315903	7.48833	11.8408	58.1232	14.8148	0.623693	9.7639	-18.8428	-27.3231	-11.1848	-18.5561	5.5	0.7	2.5	2.7	1.29	9.88
70_79_13	1	0	75.0548	3	73	170	25.2595	1.74607	130	65	59	57.7	81.3	46.5616	4.8	2.74903	80.8099	141.1	34.191	59.7	69.5847	0.916663	2.5128	3.80217	0.660886	5.08597	10.5933	108.285	17.0648	0.372058	4.6833	-15.7189	-21.9694	-10.2147	-15.3017	4.8	1.6	1.1	3	1.7
70_79_14	1	1	74.0164	3	54	161	20.8325	1.48227	138	65	57	77.9	54.6	36.8354	3.1	2.09139	47.2248	70	10.4569	15.5	42.5698	1.01227	3.37176	13.197	0.255495	5.707	10.6595	86.7798	25.2207	0.768583	11.1209	-16.4241	-25.2538	-8.4388	-15.8973	5	0.7	1.7	3	1.5	11.0889
70_79_15	1	1	73.063	3	59	151	25.8761	1.46758	147	70	72	71	54.1	36.8635	3.9	2.65744	51.9223	76.2	15.0588	22.1	53.3532	0.571849	3.58892	9.76172	0.367652	6.1302	9.05975	47.7888	18.4722	0.898634	12.2807	-18.2691	-23.8516	-13.114	-17.9842	5.3	0.7	1.5	3.5	2.42	6.40625
70_79_16	1	0	72.5233	3	58	162	22.1003	1.53348	122	65	42	58.1	77.3	50.4081	3.2	2.08675	86.7959	133.1	36.3878	55.8	71.9278	0.865665	2.17822	3.35277	0.649677	7.91156	12.4338	57.1603	18.2747	0.362332	4.576	-17.0068	-22.0423	-12.7056	-16.5128	4.7	1	1.8	2.4	2.0116	10.1
70_79_17	1	0	73.7452	3	68	163	25.5937	1.6448	148	70	45	67.2	67.2	40.8561	3	1.82393	60.737	99.9	19.8809	32.7	78.9763	1.66745	3.26022	7.44434	0.437946	7.85728	13.3743	70.2151	22.9062					-10.6497	-17.2033	3.8	1.2	1.3	2	1.14	8.01538
70_79_18	1	1	73.6027	3	67	157	27.1816	1.59092	147	77	58	76.8	51.5	32.3711	3	1.8857	42.1767	67.1	9.80562	15.6	63.1708	0.890283	4.08698	14.9914	0.272621				17.0186	0.631742	9.0574	-19.2485	-25.0231	-13.7974	-19.0293	7.6	1.4	1.6	5.4	1.51
CE2_50_59_01	2	1	59.9836	1	89.2	166	32.3704	1.8641	129	61	66	74.4	86.4	46.3493	5.7	3.05777	62.3356	116.2	15.9326	29.7	59.8679	1.7739	2.50489	8.09661	0.309375	6.56704	10.9418	66.6167	19.8851	0.297387	5.2326	-21.5851	-30.7095	-13.1108	-21.0932	6.5	1.7	1.3	5	1.18372	9.10909
CE2_50_59_02	2	1	56.2356	1	80.7	164	30.0045	1.77302	153	76	47	76.6	91.3	51.4941	4.3	2.42524	67.2864	119.3	15.7923	28	65.9327	1.72546	2.67409	9.68828	0.276013	5.02	13.24	163.745	13.9111	0.458229	8.1903	-23.4636	-31.1957	-16.1746	-23.0793	7.2	2.3	1.6	4.6	0.75177	6.76
CE2_50_59_03	2	0	55.0548	1	104.6	170	36.1938	2.02534	144	84	66	73.7	95.9	47.35	6.3	3.11058	64.1867	130	16.8367	34.1	124.769	1.28302	2.73706	8.55277	0.320021	11.7692	20.4824	74.0335	8.43137	0.647528	8.4369	-14.2422	-22.7406	-7.2253	-13.466	3.5	1.3	1	1.9	2.51297	11.3444
CE2_50_59_04	2	0	52.6082	1	96.4	171.8	32.6611	1.97329	155	89	54	74.7	107.2	54.3256	5.8	2.93926	72.772	143.6	18.4464	36.4	69.2753	2.0712	2.56785	8.40273	0.305597	7.35676	12.7702	73.5849	17.898	0.186637	3.5137	-22.991	-32.8583	-14.1678	-22.3608	5	1.3	1.1	3.3	1.6843	6.19375
CE2_50_59_05	2	0	59.8986	1	96	185	28.0497	2.07851	128	74	47	63.7	88.4	42.5304	4.2	2.02068	66.7785	138.8	24.2481	50.4	82.8958	0.92824	2.70865	5.27876	0.513122	8.28009	13.0523	57.6351	13.5778	0.333869	5.291	-18.6038	-27.6592	-10.8557	-17.9681	3.3	1.4	0.8	1.9	1.59287	4.955
CE2_50_59_06	2	0	59.8301	1	71.4				152.5	66.5	60	66.3	121.9		7.3							2.41706				7.81786	11.2285	43.6266	14.9269	0.611447	10.8527	-21.4683	-30.9782	-12.9174	-20.7861	3.7	0.9	1.5	1.8	1.47589	7.73077
CE2_50_59_07	2	1	56.4137	1	81.2	154.5	34.0172	1.70228	125	70	89	62.8	76.9	45.1747	6.8	3.99464	71.9035	122.4	26.7288	45.5	69.7887	0.578636	2.49033	4.6766	0.53251	6.61615	10.0221	51.4796	11.4558	0.378286	7.3785	-21.1137	-34.0428	-10.5895	-19.5311	4.8	2.2	1.3	2.5	2.27817	5.84118
CE2_50_59_09	2	1	59.7644	1	79.1	164.7	29.1601	1.76387	145	54	61	75.4	98.3	55.7297	6	3.40161	73.8716	130.3	18.1986	32.1	87.478	2.2501	2.34166	7.96764	0.293896	8.23352	14.0364	70.4793	15.1579	0.414142	7.3346	-21.1246	-30.9104	-12.6901	-20.3203	3.7	0.9	1.7	1.6	1.33689	7.18571
CE2_50_59_11	2	0	54.6767	1	86.1	178.2	27.1136	1.93403	133	79	90	60.6	67.2	34.7461	6	3.10233	57.3414	110.9	22.5436	43.6	72.5945	1.33556	3.44499	5.89968	0.583929	8.59963	12.0964	40.6614	15.4091							5.1	1.1	1.4	3.2		5.59444
CE2_50_59_12	2	0	56.0932	1	86.1	171	29.445	1.87706	130.5	67	48	74.2	98.4	52.4225	4.7	2.50392	70.6425	132.6	18.2733	34.3	82.5761	1.87272	2.24045	7.14157	0.31372	7.69769	12.6756	64.667	13.5864	0.366835	6.7516	-21.1009	-32.1228	-11.4652	-20.1461	4.6	1	1.2	2.9	3.13221	2.33953
CE2_50_59_13	2	0	58.4027	1	110.2	177.6	34.9378	2.13605	145	81	49	69.4	120	56.1783	5.9	2.7621	81.0372	173.1	24.8121	53	87.1232	1.58209	2.32296	5.84392	0.3975	8.22274	12.4624	51.5606	17.3059	0.347138	5.6509	-20.3541	-28.4114	-13.1326	-19.8016	4.2	3.1	1.3	1.5	1.63716	4.72857
CE2_50_59_14	2	0	53.2301	1	70.8	174.5	23.251	1.75714	134	65.5	48	63.8	109.5	62.3171	5.3	3.01626	97.6586	171.6	35.3415	62.1	95.0407	3.74212	1.93526	3.79158	0.510411	8.03287	12.6849	57.9123	18.4615	0.410423	7.3084	-21.6488	-31.0791	-13.0867	-21.0232	5.5	0.7	2	3.2	1.9124	7.17143
CE2_50_59_15	2	0	58.2603	1	103	182.3	30.993	2.11705	125	65	54	55.4	92.8	43.8345	5	2.36177	79.1194	167.5	35.2849	74.7	97.5412	1.22896	2.56647	3.54259	0.724461	9.24957	13.02	40.7633	23.1608							4.5	1.9	0.9	2.7	1.52733	8.13333
CE2_50_59_16	2	0	55.6712	1	99.2	191.5	27.0504	2.16023	136	78.5	79	66.9	56.8	26.2935	4.5	2.08311	39.3477	85	13.0542	28.2	67.4929	1.51012	4.65514	10.4181	0.446831	9.15639	13.0523	42.5488	13.1501	0.462902	6.6687	-14.3487	-25.1437	-5.6835	-12.9287	3.9	1.9	1.1	1.9	1.30762	5.55
CE2_50_59_17	2	1	57.7014	1	91	166.5	32.8256	1.88363	139.5	75.5	65	62.2	56.6	30.0483	3.7	1.96429	48.3109	91	18.2626	34.4	56.1681	1.74138	4.17827	7.63857	0.546996	6.80578	10.986	61.4217	13.6261	0.378322	6.3625	-19.9203	-29.3524	-11.1651	-19.3139	6.4	2	1.8	3.7		5.3
CE2_60_69_01	2	1	65.7753	2	80.6	162	30.7118	1.75642	138	63	60	72.4	71	40.4232	4.3	2.44816	55.7954	98	15.3722	27	55.7384	0.847052	3.07249	8.97725	0.342254	8.92141	15.8322	77.4631	19.4925	0.437527	8.0948	-20.1298	-32.2908	-9.9103	-18.8583	6.3	2.6	1.5	3.6		9.08182
CE2_60_69_02	2	0	70.2466	2	107.8	178.2	33.9472	2.12192	149	83	60	71.2	62.3	29.3602	3.7	1.7437	41.2362	87.5	11.876	25.2	80.116	0.98507	4.56741	12.5463	0.364045	10.4323	15.8322	51.7614	11.8049	0.688596	7.3776	-11.1781	-18.6994	-5.2497	-10.3325	4.3	1.5	0.9	2.7	1.33259	8.10769
CE2_60_69_03	2	0	69.6877	2	104	176.3	33.4602	2.07456	143	73	57	73.4	111.2	53.6018	6.3	3.03679	73.0276	151.5	19.4258	40.3	58.4221	0.992181	2.40104	7.36133	0.326169	6.07034	11.1334	83.407	18.2626	0.326479	5.8522	-21.6188	-31.2854	-13.4178	-20.6136	3.9	2	1.6	1.4	1.36439
CE2_60_69_04	2	0	68.0658	2	100.8	175.5	32.727	2.04124	145.5	77.5	79	72.7	81.2	39.7797	6.4	3.13534	54.7705	111.8	14.9419	30.5	71.966	0.933686	3.29188	9.73773	0.338054	8.985	14.7018	63.6258	12.364	0.484494	8.289	-18.1066	-29.8601	-8.1738	-16.9316	4.6	1.4	0.9	3.1	1.74973	11.4
CE2_60_69_06	2	1	65.7945	2	82.8	168	29.3367	1.82349	141	67	65	69.8	72.1	39.5396	4.7	2.57748	56.5948	103.2	17.1101	31.2	66.2466	1.32338	3.20944	8.24077	0.389459	8.35078	13.8852	66.2742	15.2249	0.284382	5.4787	-21.8105	-33.6243	-11.8463	-20.4563	5	1.6	1	3.3	1.67933	9.16364
CE2_60_69_07	2	0	68.2274	2	92.4	172	31.2331	1.94073	150	81	77	71.4	69.5	35.8113	5.3	2.73094	50.1359	97.3	14.3245	27.8	96.0466	0.62816	3.76975	10.4715	0.36	10.5419	16.2049	53.7192	10.9447							4.8	1.1	2.3	2	1.48225	7.89231
CE2_60_69_08	2	0	63.7616	2	124.9	181.3	37.9985	2.28316	118	68	57	75.1	83.2	36.4407	4.7	2.05855	48.4854	110.7	12.0447	27.5	83.8311	0.736238	2.91432	9.79684	0.297476	10.9246	16.7902	53.6915	22.551	0.509935	9.2708	-18.0623	-31.7307	-6.831	-16.6007	3.4	1.2	1.3	1.6	1.72239	6.99333
CE2_60_69_09	2	0	65.4548	2	73.4	176.8	23.4818	1.80049	129	76	77	69.7	70.2	38.9894	5.4	2.99918	55.9292	100.7	16.9398	30.5	77.4234	0.90997	2.97773	7.61518	0.391026	8.36019	13.0114	55.6358	17.2708	0.421031	8.1076	-20.638	-33.609	-9.5725	-19.3361	4.6	1.5	2.1	1.8		8.33333
CE2_60_69_10	2	1	68.3452	2	60.4	155.6	24.947	1.51444	153	70	59	64.5	66	43.5806	3.9	2.57522	67.5499	102.3	24.0353	36.4	89.4722	0.820974	3.15966	6.36563	0.496364	7.9275	11.3528	43.2082	11.978	0.319051	4.4498	-14.7262	-24.3421	-6.5273	-13.8204	3.9	1.2	1.4	2		1.78361
CE2_60_69_11	2	0	66.3233	2	83.5	162.1	31.7776	1.78301	137.5	63	66	68.1	59.7	33.4826	3.9	2.18731	49.1303	87.6	15.6477	27.9	75.9949	1.47651	3.69595	8.78725	0.420603	9.22478	14.9468	62.0287	10.8247	0.468243	6.1835	-14.0882	-23.0484	-6.6911	-12.9591	3.5	0.9	1.3	1.8	1.24685	9.94
CE2_60_69_13	2	1	62.3397	2	83.3	161.5	31.9374	1.77647	147	71	58	70.9	96.5	54.3213	5.6	3.15232	76.6127	136.1	22.2914	39.6	78.2451	2.20324	2.43551	6.59447	0.369326	7.30194	11.8262	61.9591	20.1893	0.43847	8.1628	-21.2457	-32.492	-11.3674	-20.3228	5.6	1	1.7	3.4	1.52611	8.45
CE2_60_69_14	2	0	67.4932	2	66.2	169	23.1785	1.66989	151.5	73.5	64	66.5	63.1	37.7869	4	2.39537	56.8301	94.9	19.0432	31.8	72.4598	0.670949	3.60839	7.95561	0.453566	7.71778	11.3964	47.6648	14.2349	0.493091	9.0654	-21.4191	-32.0876	-11.8087	-20.4332	3.5	1.1	1.2	1.8	1.76073	7.24286
CE2_60_69_15	2	0	61.4795	2	99.6	171.2	33.9822	1.99498	162	81	51	62.2	93.9	47.0681	4.8	2.40604	75.6399	150.9	28.5717	57	101.455	1.24394	3.09764	5.66994	0.546326	9.58479	12.7505	33.0281	15.286	0.373675	5.965	-18.7459	-27.8608	-10.9892	-17.8007	3	1	0.7	1.8		6.77333
CE2_60_69_16	2	0	64.4493	2	85.2	167.5	30.3676	1.84113	153	77.5	61	73.8	81.1	44.0491	4.9	2.66142	59.6917	109.9	15.6426	28.8	84.1876	0.971784	3.12605	9.78098	0.319605	8.86639	13.9007	56.7802	12.1444	0.394246	6.9775	-20.3272	-30.8894	-11.2821	-19.3036	5.5	3.8	0.9	2.9		10.23
CE2_60_69_17	2	0	63.9151	2	62.2	172	21.0249	1.6484	143.5	70	60	52.8	67.6	41.0094	4.1	2.48726	77.651	128	36.6416	60.4	95.4258	1.28978	3.14928	3.91632	0.804142	9.66033	14.008	45.0053	17.4705	0.558342	7.3177	-15.7743	-22.8745	-9.5675	-15.1354	5.4	0.8	1.7	3.3		2.23409
CE2_70_79_02	2	1	79.4877	3	53.3	151.4	23.2528	1.41004	162	75	64	73.4	53.6	38.013	3.4	2.41127	51.7714	73	13.7584	19.4	58.5797	1.83499	3.83553	11.7746	0.325746	6.32922	9.0584	43.1202	15.4626	0.477163	6.7509	-16.5658	-24.6929	-9.8825	-15.6564	6.4	1.4	1.7	4.1	1.29269	10.21
CE2_70_79_04	2	0	71.1233	3	108	168.9	37.8586	2.04261	161	76	65	70.6	132.2	64.7212	8.6	4.2103	91.6475	187.2	26.9264	55	124.645	2.63896	2.23883	5.97927	0.374433	10.2395	16.4656	60.8039	18	0.20313	3.6278	-20.5271	-31.1707	-11.6916	-19.2961	2.9	0.5	1.3	1.4	1.39422	8.275
CE2_70_79_05	2	0	71.4384	3	84.4	182.5	25.3406	1.95163	137.5	59.5	63	72.1	100	51.2391	6.3	3.22807	71.1199	138.8	19.8808	38.8	80.8041	1.49872	2.41515	6.91623	0.3492	8.34009	12.9122	54.8211	15.2941	0.500733	9.5564	-22.6375	-33.3093	-13.3832	-21.6361	3.8	1	1.5	1.8	1.57413	11.1889
CE2_70_79_06	2	0	73.8603	3	79.8	173	26.6631	1.83453	151	63.5	59	63.5	36.2	19.7325	2.1	1.1447	31.0705	57	11.338	20.8	66.7199	0.472498	6.88711	13.318	0.517127	9.69622	13.4773	38.9952	11.4495	0.386841	6.33	-16.7083	-28.5594	-7.4132	-15.065	4.1	0.7	1.5	2.3	1.09501	6.30625
CE2_70_79_07	2	1	79.5781	3	91.5	172.5	30.7498	1.93698	156	71	57	71.5	65	33.5574	3.7	1.91019	46.8772	90.8	13.3713	25.9	53.3305	0.703068	4.18387	11.6667	0.358615	6.79956	11.7489	72.7891	14.886	0.408579	6.9697	-18.8525	-29.7725	-9.5828	-17.7332	3.5	1.2	1.4	1.6		3.22273
CE2_70_79_08	2	0	75.3479	3	78.1	161.5	29.9437	1.72986	158	81	63	72.8	56.7	32.7773	3.6	2.0811	45.0326	77.9	12.2554	21.2	63.3001	0.656028	4.33837	12.8923	0.336508	7.70899	12.2042	58.3112	15.3756	0.524642	8.1624	-15.8381	-27.1539	-5.6561	-14.9152	6.3	1.5	1.9	3.7	2.26139	7.21
CE2_70_79_09	2	0	74.4027	3	77.8	169	27.2399	1.7849	141.5	75.5	50	74.6	75	42.0192	3.8	2.12897	56.3618	100.6	14.2865	25.5	74.5701	0.756718	3.03076	9.90443	0.306	8.97522	13.5378	50.835	10.6383	0.502079	8.0927	-19.5938	-28.1319	-11.4595	-18.9846	4.3	2	1.4	2		16
CE2_70_79_10	2	0	71.9753	3	88.7	167	31.8047	1.8679	169	82	65	68.3	68.6	36.7257	4.5	2.40912	53.7501	100.4	17.0244	31.8	76.9847	0.447139	4.14152	9.9269	0.417201	8.99889	15.4933	72.1694	13.1356	0.647399	10.5693	-17.7667	-28.4939	-9.0816	-16.4652	4.2	2.4	1.4	1.7		5.125
CE2_70_79_11	2	0	74.811	3	91.4	171.5	31.0755	1.92796	134	69	55	57.4	54.9	28.4757	3	1.55605	49.6379	95.7	21.1623	40.8	75.209	1.06512	4.23519	6.33203	0.668852	9.94189	13.7796	38.601	12.963	0.226672	2.6852	-13.437	-20.6755	-7.3394	-12.6917	3	1.1	1.3	1.2		3.26957
CE2_70_79_12	2	1	74.5562	3	53.5	150	23.7778	1.40274	140	68.5	59	75.2	55.8	39.7792	3.3	2.35253	52.8963	74.2	13.1171	18.4	58.8846	2.63387	3.16749	10.6731	0.296774	6.57344	11.6904	77.8431	13.9073	0.227247	4.3498	-21.7365	-33.4078	-12.3762	-20.2474	4.8	0.9	2.2	2.2	1.10477	4.64286
